# Supplementary material for: A novel steganography method for binary and color halftone images
Source: PeerJ Comput Sci. 2022 Aug 16;8:e1062. doi: 10.7717/peerj-cs.1062 (PMC9455272; doi:10.7717/peerj-cs.1062)
Supplement: Supplemental Information 1 [file peerj-cs-08-1062-s001.zip]

Archive with 30 entries (26 files):
- peerj_matlab/
- peerj_matlab/payloads/
- peerj_matlab/payloads/payload4096.txt
- peerj_matlab/payloads/payload128.txt
- peerj_matlab/payloads/payload512.txt
- peerj_matlab/payloads/payload1024.txt
- peerj_matlab/payloads/payload2048.txt
- peerj_matlab/countBWBlocks.m
- peerj_matlab/htstego_errdiffbin_reverse.m
- peerj_matlab/htstego_patcol_reverse.m
- peerj_matlab/htstego_patbin.m
- peerj_matlab/htstego_patbin_reverse.m
- peerj_matlab/findEmbedPositionErrDiff.m
- peerj_matlab/floyd.m
- peerj_matlab/htstego_errdiffcol.m
- peerj_matlab/htstego_patcol.m
- peerj_matlab/convertHalftoneToMatrix.m
- peerj_matlab/readme.txt
- peerj_matlab/htstego_errdiffcol_reverse.m
- peerj_matlab/convertHalftoneToArray.m
- peerj_matlab/htstego_errdiffbin.m
- peerj_matlab/output/
- peerj_matlab/cover_imgs/
- peerj_matlab/cover_imgs/forest22_256gray.png
- peerj_matlab/cover_imgs/forest22_256rgb.png
- peerj_matlab/cover_imgs/airplane80_256rgb.png
- peerj_matlab/cover_imgs/beach09_256rgb.png
- peerj_matlab/cover_imgs/beach09_256gray.png
- peerj_matlab/cover_imgs/airplane80_256gray.png
- peerj_matlab/findEmbedPositionPat.m
