# Supplementary material for: A novel steganography method for binary and color halftone images
Source: PeerJ Comput Sci. 2022 Aug 16;8:e1062. doi: 10.7717/peerj-cs.1062 (PMC9455272; doi:10.7717/peerj-cs.1062)
Supplement: Supplemental Information 1 [file peerj-cs-08-1062-s001.zip › peerj_matlab/payloads/payload4096.txt]

Lorem ipsum dolor sit amet, consectetur adipiscing elit. Vestibulum et nulla felis. Proin hendrerit, mi eu accumsan facilisis, quam magna tempor sapien, at imperdiet velit ex vel ante. Phasellus et elementum metus, sed tempor elit. Nullam velit est, tincidunt eget magna id, consectetur lobortis diam. Suspendisse sit amet purus eget lectus blandit aliquam at a sem. Nulla facilisi. Nunc sed lorem quis orci consectetur finibus eget quis turpis. Sed laoreet purus sed maximus imperdiet.

Nulla in vestibulum diam. Morbi non laoreet urna, vel commodo ex. Curabitur eget ultrices orci. In ac elit molestie, dictum tortor iaculis, rhoncus elit. Vestibulum a aliquam odio. Mauris eu urna sagittis, semper ex ac, egestas massa. Donec tincidunt tempus lorem et venenatis. Aliquam et risus vel risus lobortis consectetur. Proin dignissim rhoncus odio, sit amet accumsan erat. Sed sed libero vestibulum, porttitor leo a, convallis odio. Ut rhoncus mollis magna quis pulvinar. Morbi blandit imperdiet magna, vel finibus sem. Fusce ut nulla eu ipsum dapibus ultrices at non ante. Vestibulum laoreet tempor convallis. Praesent pharetra massa libero, quis tincidunt justo tincidunt eu. Orci varius natoque penatibus et magnis dis parturient montes, nascetur ridiculus mus.

Morbi non risus est. Sed euismod eu risus at consequat. Etiam nec arcu fringilla, sodales urna sit amet, molestie ante. Duis ultrices convallis dapibus. Nunc a mi vitae velit sodales maximus. Maecenas feugiat, turpis quis mollis posuere, velit dolor ornare nisi, id facilisis eros urna vel magna. Vestibulum ut lectus rhoncus leo lacinia ultricies. Vivamus mollis commodo erat, eleifend imperdiet neque varius eget. Vestibulum consectetur metus a massa placerat luctus. Nulla ante ante, porta nec fermentum nec, pellentesque vel risus. Quisque viverra congue justo vel sagittis. Etiam efficitur libero turpis, a scelerisque diam feugiat non. Suspendisse vel justo tortor.

Orci varius natoque penatibus et magnis dis parturient montes, nascetur ridiculus mus. Quisque cursus dui nulla, sed convallis libero fringilla eu. Sed sem lectus, tincidunt sit amet erat id, accumsan volutpat nisi. Cras quis egestas libero, sit amet dictum justo. Vestibulum vehicula nisi in sagittis elementum. Sed id tellus id odio rhoncus luctus. Nam porta orci a neque imperdiet, et tincidunt massa ornare. In volutpat dictum ipsum vitae hendrerit. Suspendisse sed lacinia purus. Sed ac sodales justo. In hac habitasse platea dictumst. Duis mauris ipsum, auctor vel eleifend at, aliquet non ligula. Etiam faucibus, leo vel tempor tristique, justo turpis commodo augue, nec placerat diam nisl sit augue.

Vestibulum laoreet imperdiet eros vitae tempor. Curabitur pulvinar, ante vel tincidunt condimentum, turpis turpis porta neque, vitae suscipit eros enim sed massa. Morbi eu tristique lacus. Aliquam at tristique diam. Suspendisse nec dapibus augue. Proin sit amet interdum mi. Curabitur aliquet lorem a bibendum mattis. Aliquam turpis odio, condimentum ut convallis ac, mattis id est. Curabitur sollicitudin erat eu quam euismod suscipit vel non sapien. Suspendisse et fermentum diam.

Morbi tristique, ipsum in tristique aliquet, magna sapien vestibulum mi, ut commodo magna metus venenatis urna. Aliquam quis risus lacus. Sed elementum justo eget pretium efficitur. Nam sed orci ut nulla vulputate tempus. Donec cursus id orci eu sagittis. Nunc rhoncus eget neque at ultrices. Pellentesque nunc mauris, vehicula eget ante ac, interdum mattis est. Etiam sed nunc et lorem congue cursus eu. Donec sed pretium dui. Morbi facilisis eu justo ac ullamcorper. Sed turpis lorem, sodales vitae sollicitudin at, egestas accumsan sem.

Cras aliquet ultricies odio, id accumsan sem eleifend sed. Etiam viverra rhoncus est sed pellentesque. Donec consequat dolor placerat turpis faucibus efficitur. Curabitur ullamcorper sem a scelerisque dignissim. Nunc sit amet ligula ligula. Suspendisse ut tincidunt augue. Etiam in iaculis mi, sed consectetur ex. Fusce iaculis vehicula nunc, sit amet malesuada nunc faucibus vel. Vestibulum tincidunt sodales congue accumsan.
