# Supplementary material for: A novel steganography method for binary and color halftone images
Source: PeerJ Comput Sci. 2022 Aug 16;8:e1062. doi: 10.7717/peerj-cs.1062 (PMC9455272; doi:10.7717/peerj-cs.1062)
Supplement: Supplemental Information 1 [file peerj-cs-08-1062-s001.zip › peerj_matlab/payloads/payload128.txt]

In hac habitasse platea dictumst. Donec pharetra, lectus vitae dictum dignissim, erat semper nibh, non ullamcorper enim nullam.
