# Supplementary material for: A novel steganography method for binary and color halftone images
Source: PeerJ Comput Sci. 2022 Aug 16;8:e1062. doi: 10.7717/peerj-cs.1062 (PMC9455272; doi:10.7717/peerj-cs.1062)
Supplement: Supplemental Information 1 [file peerj-cs-08-1062-s001.zip › peerj_matlab/payloads/payload512.txt]

Donec ut mauris sit amet velit porta rhoncus eu et sapien. Maecenas vestibulum turpis tortor, quis tincidunt ante feugiat id. Suspendisse facilisis lobortis elit, rutrum feugiat est ultrices non. Aenean commodo est nec leo placerat, et suscipit neque hendrerit. Curabitur suscipit ut lacus varius vehicula. Etiam nunc eros, cursus ut ornare sit amet, vehicula vitae purus. Curabitur sit amet tempor erat. Duis consequat ultricies nisl nec gravida. Nulla quis vestibulum nulla, id finibus risus. Maecenas posuere.
