# Supplementary material for: A novel steganography method for binary and color halftone images
Source: PeerJ Comput Sci. 2022 Aug 16;8:e1062. doi: 10.7717/peerj-cs.1062 (PMC9455272; doi:10.7717/peerj-cs.1062)
Supplement: Supplemental Information 1 [file peerj-cs-08-1062-s001.zip › peerj_matlab/payloads/payload1024.txt]

Phasellus condimentum felis nibh, a efficitur arcu porta id. Praesent mollis massa non libero consectetur, in viverra nisi ultrices. Orci varius natoque penatibus et magnis dis parturient montes, nascetur ridiculus mus. Sed ligula metus, ornare at dui id, ornare sollicitudin enim. Quisque mattis felis eu arcu varius mollis. Sed luctus metus risus ullamcorper, eget varius justo scelerisque. In sit amet est posuere, interdum tortor at, tristique arcu.

In nisi augue, sollicitudin eu ligula fringilla, varius molestie massa. Suspendisse sed urna vitae mi euismod iaculis. Nam tincidunt et risus pharetra sagittis. Integer eget mollis tellus. Maecenas sollicitudin quam tellus, non maximus nulla sollicitudin vel. Ut erat neque, rutrum eu bibendum in, suscipit et sem. Nunc augue felis, dapibus ac aliquet fermentum, mattis id lacus. Curabitur ut libero sit amet neque finibus accumsan.

Orci varius natoque penatibus et magnis dis parturient montes, nascetur ridiculus mus. Nullam lobortis egestas neque, vitae cras amet.
