# Supplementary material for: A novel steganography method for binary and color halftone images
Source: PeerJ Comput Sci. 2022 Aug 16;8:e1062. doi: 10.7717/peerj-cs.1062 (PMC9455272; doi:10.7717/peerj-cs.1062)
Supplement: Supplemental Information 1 [file peerj-cs-08-1062-s001.zip › peerj_matlab/payloads/payload2048.txt]

Cras ac erat bibendum, hendrerit nisi eu, imperdiet justo. Sed justo sem, venenatis eget urna eget, eleifend convallis tortor. Etiam id ultricies orci. Nulla dignissim eget mi eget molestie. Suspendisse consequat a sapien consequat finibus. Proin posuere massa orci, vitae vestibulum justo ultricies eu. Nam non rhoncus velit. Fusce vehicula arcu eu ultricies imperdiet. Morbi blandit cursus rutrum. Ut sed molestie sapien. Nunc tincidunt risus commodo dictum blandit. Quisque non velit id orci sagittis interdum et ac odio.

Mauris pharetra dignissim condimentum. Nam vel purus in neque laoreet rutrum. Aliquam venenatis rhoncus commodo. Praesent sagittis mi sit amet accumsan molestie. Pellentesque placerat nisi sed odio facilisis, vel molestie arcu dictum. Sed et nisi porta dolor efficitur aliquam non sed libero. Ut at odio scelerisque, facilisis lorem sit amet, bibendum lorem. Praesent fermentum faucibus dolor, eget sodales erat auctor vel. Donec varius velit sodales lorem lacinia gravida vitae eu nisl. Mauris aliquam purus et egestas eleifend.

Aliquam metus urna, consectetur venenatis massa ut, convallis gravida lorem. Sed at lectus in lorem laoreet consequat nec et urna. Integer orci enim, lobortis quis semper in, auctor et tortor. Suspendisse molestie elit sit amet risus pellentesque facilisis. Maecenas felis nisl, eleifend pulvinar neque ac, faucibus lacinia diam. Pellentesque eu orci neque. Praesent iaculis maximus nisl non sollicitudin.

Nulla venenatis faucibus justo quis suscipit. Nulla placerat tellus ac mi dapibus. Phasellus ipsum massa, rutrum a mollis eget, eleifend quis quam. Nunc consectetur arcu orci, nec feugiat dolor interdum sit amet. In vitae nisi efficitur, tincidunt urna vel, pulvinar dolor. Sed porttitor lobortis nisl, vitae laoreet elit tristique sed. Maecenas elit est, suscipit vel malesuada ut, finibus vitae tellus. Integer pellentesque quam blandit consequat consequat. Suspendisse eu erat in augue cursus cursus ac eget ex. Vestibulum pretium neque id rhoncus gravida. Aliquam vitae volutpat.
