# Supplementary material for: A novel steganography method for binary and color halftone images
Source: PeerJ Comput Sci. 2022 Aug 16;8:e1062. doi: 10.7717/peerj-cs.1062 (PMC9455272; doi:10.7717/peerj-cs.1062)
Supplement: Supplemental Information 1 [file peerj-cs-08-1062-s001.zip › peerj_matlab/countBWBlocks.m]

function cnt = countBWBlocks(I)
cnt = size(I(I==0),1) + size(I(I==9),1);
