# Supplementary material for: A novel steganography method for binary and color halftone images
Source: PeerJ Comput Sci. 2022 Aug 16;8:e1062. doi: 10.7717/peerj-cs.1062 (PMC9455272; doi:10.7717/peerj-cs.1062)
Supplement: Supplemental Information 1 [file peerj-cs-08-1062-s001.zip › peerj_matlab/htstego_patbin.m]

function htstego_patbin(NSHARES, imparam, txtparam)
if nargin == 0
    NSHARES  = 4;
    imparam  = "airplane80";
    txtparam = 2048;
end

imfile = sprintf('%s_256gray',imparam);
impath = sprintf('cover_imgs/%s.png', imfile);
I      = double(imread(impath));
[M, N] = size(I);

InormalOutput = zeros(M*3, N*3);
IstegoOutput  = zeros(M*3, N*3, NSHARES);

% convert ascii message to binary string
txtfile         = sprintf('payloads/payload%d.txt', txtparam);
messageAscii    = fileread(txtfile);
messageAscii    = messageAscii(1:end-1);
messageBinary   = dec2bin(messageAscii, 8);
messagePreFinal = messageBinary';
messageFinal    = messagePreFinal(:)';
mLen            = length(messageFinal);
messagePos      = 1;

% calculate embedding distance
iBlocks      = M*N;
bwBlocks     = countBWBlocks(I);
usableBlocks = iBlocks - bwBlocks;
embedDis     = usableBlocks / mLen;
if embedDis < 1
    fprintf('  [%2d %9s %4d %4d %6.2f] message too long!\n', NSHARES, imparam, txtparam, usableBlocks, mLen*100/usableBlocks)
    return
end
embedDis = floor(embedDis);

snrs = zeros(NSHARES, 2);
ssims = zeros(NSHARES, 1);
I = floor(I/26); % convert image for 10 patterns
patterns=[[0 0 0; 0 0 0; 0 0 0] ... % 0
    [0 1 0; 0 0 0; 0 0 0] ...       % 1
    [0 1 0; 0 0 0; 0 0 1] ...       % 2
    [1 1 0; 0 0 0; 0 0 1] ...       % 3
    [1 1 0; 0 0 0; 1 0 1] ...       % 4
    [1 1 1; 0 0 0; 1 0 1] ...       % 5
    [1 1 1; 0 0 1; 1 0 1] ...       % 6
    [1 1 1; 0 0 1; 1 1 1] ...       % 7
    [1 1 1; 1 0 1; 1 1 1] ...       % 8
    [1 1 1; 1 1 1; 1 1 1]];         % 9

% create regular output and copies of it as unprocessed stego outputs
for i=1:M
    for j=1:N
        p = I(i, j);
        InormalOutput((i-1)*3+1:(i-1)*3+3, (j-1)*3+1:(j-1)*3+3) = patterns(1:3,p*3+1:p*3+3);
    end
end
for k=1:NSHARES
    IstegoOutput(:, :, k) = InormalOutput;
end

% temporarily linearize M,N image to M*N array for easier hiding
iLinearStegoOutput  = zeros(3, M*N*3, NSHARES);
iLinearStegoOutput(:,:,1) = convertHalftoneToArray(IstegoOutput(:,:,1), N, M);
for i=2:NSHARES
    iLinearStegoOutput(:,:,i) = iLinearStegoOutput(:,:,1);
end

% iterate over blocks in image and embed bits of payload in them
loopCount=1;
for i=1:3*embedDis:3*M*N
    if messagePos <= mLen
        currentBit = messageFinal(messagePos);
        currentSet = iLinearStegoOutput(1:3,i:i+(3*embedDis-1),1);
        [~, embedHere, ~] = findEmbedPositionPat(currentSet);
        if embedHere==0
            continue
        end
        patternHere=1+sum(sum(currentSet(:,3*embedHere-2:3*embedHere)));
        if currentBit=='0'
            newPattern = patternHere - 1;
        elseif currentBit=='1'
            newPattern = patternHere + 1;
        end
        currentSet(1:3,3*embedHere-2:3*embedHere)=patterns(1:3,3*newPattern-2:3*newPattern);
        
        shareToEmbedInto=1+floor(NSHARES*rand());
        iLinearStegoOutput(1:3,i:i+(3*embedDis-1),shareToEmbedInto) = currentSet;
        messagePos=messagePos+1;
        loopCount=loopCount+1;
    else
        break
    end
end

% de-linearize stego images, write output images on disk and calculate snr, psnr, ssim
normalOutputPath=sprintf('output/%s_htpatbin_regular.png',imfile);
imwrite(InormalOutput, normalOutputPath,'png');
stegoOutputPath=strings(1, NSHARES);
for i = 1:NSHARES
    IstegoOutput(:,:,i)=convertHalftoneToMatrix(iLinearStegoOutput(:,:,i),N,M);
    [snrs(i,1), snrs(i,2)] = psnr(IstegoOutput(:,:,i), InormalOutput);
    ssims(i) = ssim(InormalOutput, IstegoOutput(:,:,i));
    stegoOutputPath(i) = sprintf('output/%s_htpatbin_stego_msg%d_%dof%d.png', imfile, txtparam, i, NSHARES);
    imwrite(IstegoOutput(:,:,i), stegoOutputPath(i), 'png');
end

% display results on screen
fprintf('[patbin] [%2d %10s %4d] [avg_snr: %7.4f] [avg_psnr: %7.4f] [avg_ssim: %6.4f]\n', NSHARES, imparam, txtparam, mean(snrs(:,2)), mean(snrs(:,1)), mean(ssims))
