# Supplementary material for: A novel steganography method for binary and color halftone images
Source: PeerJ Comput Sci. 2022 Aug 16;8:e1062. doi: 10.7717/peerj-cs.1062 (PMC9455272; doi:10.7717/peerj-cs.1062)
Supplement: Supplemental Information 1 [file peerj-cs-08-1062-s001.zip › peerj_matlab/findEmbedPositionErrDiff.m]

function [embedBefore, embedHere, embedAfter] = findEmbedPositionErrDiff(currentSet, stegoPixel)

if (((stegoPixel == 0) && (sum(currentSet)==0)) || ((stegoPixel == 1) && (sum(currentSet)==length(currentSet))))
    embedBefore=0;
    embedHere=0;
    embedAfter=0;
    return
end

sLen = length(currentSet);
while true
    embedHere = 1+floor(rand() * sLen);
    if currentSet(embedHere) ~= stegoPixel
        embedBefore=embedHere-1;
        embedAfter=sLen-embedHere;
        break
    end
end
