# Supplementary material for: A novel steganography method for binary and color halftone images
Source: PeerJ Comput Sci. 2022 Aug 16;8:e1062. doi: 10.7717/peerj-cs.1062 (PMC9455272; doi:10.7717/peerj-cs.1062)
Supplement: Supplemental Information 1 [file peerj-cs-08-1062-s001.zip › peerj_matlab/readme.txt]

All codes have been developed and tested with MATLAB 2021a.

1. Message Hiding
In order to execute, simply run:
- htstego_patbin()
- htstego_patcol()
- htstego_errdiffbin()
- htstego_errdiffcol()
for pattern based binary, pattern based color, error diffusion based binary and error diffusion based color outputs, respectively.

2. Message Extraction
In order to execute, simply run:
- htstego_patbin_reverse()
- htstego_patcol_reverse()
- htstego_errdiffbin_reverse()
- htstego_errdiffcol_reverse()
for pattern based binary, pattern based color, error diffusion based binary and error diffusion based color inputs, respectively.
