# Supplementary material for: A novel steganography method for binary and color halftone images
Source: PeerJ Comput Sci. 2022 Aug 16;8:e1062. doi: 10.7717/peerj-cs.1062 (PMC9455272; doi:10.7717/peerj-cs.1062)
Supplement: Supplemental Information 1 [file peerj-cs-08-1062-s001.zip › peerj_matlab/convertHalftoneToArray.m]

function outputMatrix = convertHalftoneToArray(inputMatrix, sWidth, sHeight)
outputMatrix=zeros(3,sWidth*sHeight*3);
for i=1:sHeight
    for j=1:sWidth
        outputMatrix(1:3,3*((i-1)*sWidth+j)-2:3*((i-1)*sWidth+j))=inputMatrix(3*i-2:3*i,3*j-2:3*j);
    end
end
