# Supplementary material for: A novel steganography method for binary and color halftone images
Source: PeerJ Comput Sci. 2022 Aug 16;8:e1062. doi: 10.7717/peerj-cs.1062 (PMC9455272; doi:10.7717/peerj-cs.1062)
Supplement: Supplemental Information 1 [file peerj-cs-08-1062-s001.zip › peerj_matlab/findEmbedPositionPat.m]

function [embedBefore, embedHere, embedAfter] = findEmbedPositionPat(currentSet)
[M, N]=size(currentSet);
if sum(sum(currentSet))==0 || sum(sum(currentSet))==M*N
    embedBefore=0;
    embedHere=0;
    embedAfter=0;
    return
end

tol = 0;
sLen = size(currentSet,2)/3;
while true
    embedHere = 1+floor(rand() * sLen);
    if sum(sum(currentSet(1:3,3*embedHere-2:3*embedHere)))~=0 && sum(sum(currentSet(1:3,3*embedHere-2:3*embedHere)))~=9
        embedBefore=embedHere-1;
        embedAfter=sLen-embedHere;
        break
    end
    tol = tol + 1;
    if tol == 100
        embedHere = 1;
        embedBefore = 0;
        embedAfter = sLen - 1;
        break
    end
end
